# Supplementary material for: Use of IV immunoglobulin to treat steroid resistant, immune checkpoint inhibitor‐induced pure red cell aplasia: A case report
Source: EJHaem. 2024 Jun 16;5(4):825–8. doi: 10.1002/jha2.937 (PMC11327762; doi:10.1002/jha2.937)
Supplement: Supplementary file 1 — Supporting Information [file JHA2-5-825-s001.xlsx]

## Sheet: Sheet1
Patient and Ref	Treatment	Cancer Outcome	Favourable Cancer Outcome?	Notes	Total number of patients	17
Guo et al. 2023					Favourable	8
1	None reported	Not reported	N/A		Unfavourable	4
2	No response steroids, response to cyclosporin	Recurrent bone and liver mets	No		Unknown	5
3	No response steroids, response to IVIG	Not reported	N/A
4	Response to steroids.	Not reported	N/A
5	Response to steroids.	Decrease in tumour size over 3 years	Yes
6	No response steroids, response to cyclosporin	9 months after ICI withdrawal remained free of melanoma progression	Yes
7	Blood transfusion	One year post ICI withdrawal patient had complete response of liver and brain mets - original tumour was removed by minimally invasive surgery	Yes
8	Packed RBC	Hospice (not reported).	No
9	No response steroids, response to IVIG	Not reported	N/A
10	Response to steroids, flare on taper + IVIG	18 months post ICI withdrawal patient had no recurrence of lymphoma despite no tx given in this time	Yes
11	Response to steroids.	Not reported	N/A
12	Response to steroids, flare on taper + IVIG	8 weeks post ICI withdrawal patient had new liver mets	No
13	No response to pred + IVIG, response to methylpred	16 weeks post ICI withdrawal patient's melanoma remained quiescent	Yes
14	Response to steroids	4 months post ICI withdrawal PET scan shower no active cancer	Yes
15	No response steroids, response to cyclosporin	4 months post ICI withdrawal repeat imaging showed continued response of the melanoma	Yes
Rueda-Prada et al. 2023
1	Blood transfusion	Hospice (not reported).	No
2	No response steroids, response to IVIG, cyclosporin and pred	Survived for over 2 years after ICI withdrawal	Yes	also reported in Salida et al.
	(ICI was withdrawn in all cases)
